# Supplementary material for: Acupuncture Ameliorates Depressive Behaviors by Modulating the Expression of Hippocampal Iba-1 and HMGB1 in Rats Exposed to Chronic Restraint Stress
Source: Front Psychiatry. 2022 Jun 6;13:903004. doi: 10.3389/fpsyt.2022.903004 (PMC9207245; doi:10.3389/fpsyt.2022.903004)
Supplement: Supplementary file 4 [file Data_Sheet_1.ZIP]

Archive with 4 entries (3 files):
- TNF-a┴ ELISA-original data-Original Data for the results/TMB╧╘╔1⁄2╢┴╓╡.jpg
- TNF-a┴ ELISA-original data-Original Data for the results/TNFa╢┴░σ╒╒╞1⁄4 (2).jpg
- TNF-a┴ ELISA-original data-Original Data for the results/TNFa╢┴░σ╒╒╞1⁄4.jpg
- TNF-a┴ ELISA-original data-Original Data for the results/
